# Supplementary material for: Prognostic Value of Enterography Findings in Crohn’s Disease: A Systematic Review and Meta-Analysis
Source: J Imaging. 2025 Nov 5;11(11):392. doi: 10.3390/jimaging11110392 (PMC12653103; doi:10.3390/jimaging11110392)
Supplement: Supplementary file 1 [file jimaging-11-00392-s001.zip]

Archive with 7 entries (7 files):
- Supplementary File S3.pdf
- Supplementary File S4.pdf
- Supplementary File S5.pdf
- Supplementary File S6.pdf
- Supplementary File S7.pdf
- Supplementary File S1.pdf
- Supplementary File S2.pdf
